# Supplementary material for: The Elevational Gradient of Bird Beta Diversity in the Meili Snow Mountains, Yunnan Province, China
Source: Animals (Basel). 2023 May 8;13(9):1567. doi: 10.3390/ani13091567 (PMC10177178; doi:10.3390/ani13091567)
Supplement: Supplementary file 1 [file animals-13-01567-s001.zip]

Archive with 1 entries (1 files):
- animals-2280323-supplementary.pdf
